# Supplementary material for: Self-generated morphology in lagoon reefs
Source: PeerJ. 2015 May 12;3:e935. doi: 10.7717/peerj.935 (PMC4499466; doi:10.7717/peerj.935)
Supplement: Data S1 [file peerj-03-935-s001.xlsx]

## Sheet: point count data
site	transect	depth	sand	r/rk	Acb(d)	do	mac	Alc	spo	asc	zo	Acb	Act	Mo	Fav	Poc	Por	Pect	Ag	Oc	Mus	Mer	Car	Den	Ast	unid	t/s	total
A	north	0-1m		5	2	6	11					33			2												1	60
A	north	1-2m										10																10
A	north	2-3m	12									8																20
A	east	0-1m		2	3	2	27					12		4	3												2	55
A	east	1-2m	7	1	2							21		4														35
A	east	2-3m	14	2	3	1																						20
A	south	0-1m	7	8	4	4	11					31		4													1	70
A	south	1-2m	8		1							1																10
A	west	0-1m	1	6	30		17					51																105
A	west	1-2m			7							33																40
A	west	2-3m	14	2	3	1																						20
B	east	0-1m		4			4							2														10
B	east	1-2m				1	3							16														20
B	east	2-3m		2								26		4												3		35
B	east	3-4m			4							16																20
B	east	4-5m			5							10																15
B	east	5-6m			1		1					13																15
B	east	6-7m			3			1				11																15
B	east	7-8m	2		5		1					7																15
B	east	8-9m			8							7																15
B	east	9-10m	1		7							12																20
B	east	10-11m	17									3																20
B	east	11-12m	10																									10
B	northeast	0-1m			4		9			1				1														15
B	northeast	1-2m		6	12		6																				1	25
B	northeast	2-3m			10		16	3																			1	30
B	northeast	3-4m			6			6		1		5		2														20
B	northeast	4-5m			4							11																15
B	northeast	5-6m	1		3							6																10
B	northeast	6-7m	4	2	1							8																15
B	northeast	7-8m	7	11	7																							25
B	northeast	8-9m	4	10	9	1						6																30
B	northeast	9-10m	1		5							19																25
B	northeast	10-11m	2		4							4																10
B	northeast	11-12m	18		2																							20
B	northeast	12-13m	33	1	1																							35
B	northwest	0-1m					6							4														10
B	northwest	1-2m		1			13							5	1													20
B	northwest	2-3m					1					3		11														15
B	northwest	3-4m					5		1			1		1	1			1										10
B	northwest	4-5m				3	5							1	3			3										15
B	northwest	5-6m					3						1		2			3				6						15
B	northwest	6-7m			1	3	4	1				3										3						15
B	northwest	7-8m			3	4	1					5		4	3													20
B	northwest	8-9m			1							14																15
B	northwest	9-10m	1		4							5																10
B	northwest	10-11m			10							5																15
B	northwest	11-12m			5							5																10
B	northwest	12-13m	4		2	4						5																15
B	northwest	13-14m	21	5	1		1					6			1													35
B	northwest	14-15m	4		1			1				3			3			1									2	15
B	northwest	15-16m	9			3		1							2													15
B	west	0-1m		3			11																				1	15
B	west	1-2m			1	1	11								7													20
B	west	2-3m				4	2								2							2						10
B	west	3-4m		2			2							3	3													10
B	west	4-5m		1			3					1		9	4		1					1						20
B	west	5-6m				3								4				1				2						10
B	west	6-7m			2	5	6							1												1		15
B	west	7-8m	1	3	3		1					3	2													1	1	15
B	west	8-9m	7	9	5		1					1			1											1		25
B	west	9-10m			9		4					12																25
B	west	10-11m			8							12																20
B	west	11-12m			10							5																15
B	west	12-13m			7		1					7																15
B	west	13-14m	2	2	1	4						6																15
B	west	14-15m	26	1	2							1																30
B	west	15-16m	4	1																								5
C	north	0-1m		1		9	4							5													1	20
C	north	1-2m		1	7	6	3					9		13	1													40
C	north	2-3m			7							23																30
C	north	3-4m			2							13																15
C	north	4-5m			5							7		1													1	14
C	north	5-6m			9							6																15
C	north	6-7m			15							5																20
C	north	7-8m			11							9																20
C	north	8-9m			11							9																20
C	north	9-10m	22		1							2																25
C	east	0-1m			3	2	7								1											2		15
C	east	1-2m				12	1					1		5	5							1						25
C	east	2-3m			6	3						28		3														40
C	east	3-4m			1							9																10
C	east	4-5m	1		13	2						11		2	1													30
C	east	5-6m			19	1						9															1	30
C	east	6-7m	3		14							7															1	25
C	east	7-8m	6	3	6																							15
C	south	0-1m					8					2																10
C	south	1-2m		4			7			3					1													15
C	south	2-3m		1	4	3	1	1	1	2		1		5	14												2	35
C	south	3-4m			22	1						10		2														35
C	south	4-5m	4		26																							30
C	south	5-6m	3	3	4																							10
C	west	0-1m				1	2					2	7	3														15
C	west	1-2m				2	1					2	1	1	3		1	4										15
C	west	2-3m		1		6	1							4	2							1						15
C	west	3-4m				9						4		6												1		20
C	west	4-5m			3							22																25
C	west	5-6m			14							15		1														30
C	west	6-7m			9							6																15
C	west	7-8m	2		14							4																20
C	west	8-9m	13		2																							15
D	north	0-1m		1	2		10					7																20
D	north	1-2m			33		2					33		1													1	70
D	north	2-3m			3							17																20
D	north	3-4m			25			1				3		1														30
D	north	4-5m			14							5		1														20
D	north	5-6m			13							12																25
D	north	6-7m	1		20							9																30
D	north	7-8m	19		4							7																30
D	east	0-1m																										0
D	east	1-2m		6		7	1								1													15
D	east	2-3m	1	4	2	8	7		2			8	1	9	7		1	1							1	2	1	55
D	east	3-4m			24			1				48															2	75
D	east	4-5m			11				1			27														1		40
D	east	5-6m			27							23																50
D	east	6-7m			18							17																35
D	east	7-8m			13							2																15
D	east	8-9m	3		2																							5
D	south	0-1m					5																					5
D	south	1-2m			4	3	4					7		4				1								1	1	25
D	south	2-3m		2		4								5	9										2	2	1	25
D	south	3-4m	1	3		4								7	4						1							20
D	south	4-5m			21	3						3		6							1						1	35
D	south	5-6m	11	1	13																							25
D	west	0-1m			1	1	2							1														5
D	west	1-2m		3	2	3	10							1													1	20
D	west	2-3m	2	6	1		1	1						2	4			2							1			20
D	west	3-4m		6	1	6						1			7			1			3							25
D	west	4-5m			4	22								8													1	35
D	west	5-6m	1		21							12		1														35
D	west	6-7m	19	1	1							4																25
E	east	0-1m			7	2	1					5																15
E	east	1-2m		3	2	1	9																					15
E	east	2-3m		2	3	3	9							1	2													20
E	east	3-4m			1		2					11			1													15
E	east	4-5m			2		1	2	1			8		1														15
E	east	5-6m			5			8					1	1														15
E	east	6-7m		1		12							2	4				1										20
E	east	7-8m	1	2		3	1	2							1													10
E	east	8-9m		2	3	1	1	3						1	2											2		15
E	east	9-10m			6	1	2	2							3			1										15
E	east	10-11m			5	4		2										1	3									15
E	east	11-12m		2	3	3			1					1	1			2				1				1		15
E	east	12-13m			6		14		1			4																25
E	east	13-14m	4		2							4																10
E	east	14-15m	12	1	1	2						3						1										20
E	northeast	0-1m					19								1													20
E	northeast	1-2m				3	4								7											1		15
E	northeast	2-3m					3		1									6										10
E	northeast	3-4m				2	10							4	4													20
E	northeast	4-5m				1	1								8													10
E	northeast	5-6m					4					5						6										15
E	northeast	6-7m			2	1		1				5		5												1		15
E	northeast	7-8m		1	1	6	3	2				3		1				1			1					1		20
E	northeast	8-9m			5		1	1				7	2									3					1	20
E	northeast	9-10m					6					6															3	15
E	northeast	10-11m			4		4					2																10
E	northeast	11-12m			5		2					5			3													15
E	northeast	12-13m			2	5		1	1			1			1			4										15
E	northeast	13-14m	3	5		2	1								2			2										15
E	northeast	14-15m	13	9		5			1						2													30
E	northeast	15-16m	16			1												3										20
E	northwest	0-1m																										0
E	northwest	1-2m		12		1	11			1		2	2	3	5	1		2										40
E	northwest	2-3m		2		3	1	2							5			2				3			1		1	20
E	northwest	3-4m			1	2		1				1										5						10
E	northwest	4-5m			6	3	1	4				5	1															20
E	northwest	5-6m			13	1	1					1		3												1		20
E	northwest	6-7m			7							12															1	20
E	northwest	7-8m			7							8																15
E	northwest	8-9m			2		4					9																15
E	northwest	9-10m			6		4					5																15
E	northwest	10-11m			5		4	1	1			4																15
E	northwest	11-12m	3		7		2					2						1										15
E	northwest	12-13m	5		2	5	2		1			2		1							2							20
E	west	0-1m		11			6	1			2				3											2		25
E	west	1-2m				3	4		3					2	8													20
E	west	2-3m	1	1			5	2		1					9											1		20
E	west	3-4m				1	3	1						1	3											1		10
E	west	4-5m		1		1	3	4						1	1										3	1		15
E	west	5-6m	3	1		1	1	4	1						5			3									1	20
E	west	6-7m		1	4	3	9					1		1	1													20
E	west	7-8m			9	1	7					2						1										20
E	west	8-9m	5		2		3	1				3			1													15
E	west	9-10m		2	4	5	5								4													20
E	west	10-11m		1	3		15	1																				20
E	west	11-12m			12	1	11	6																				30
E	west	12-13m	20	5	3	7		1							7			1			1							45
F	east	0-1m		1			9																					10
F	east	1-2m		6			3		2					6	8													25
F	east	2-3m		4			2	2						1	3						2					1		15
F	east	3-4m		3	3		1					2	2		7										1		1	20
F	east	4-5m	2	1	3	4			2						17										1			30
F	east	5-6m		2		4		5	1						3							2			2		1	20
F	east	6-7m		2		3	5	2						1	1										8	2	1	25
F	east	7-8m			4									1											9		1	15
F	east	8-9m			10																							10
F	east	9-10m	1	1	12		2	1				17		1														35
F	east	10-11m			8		1					11																20
F	east	11-12m			7							8																15
F	east	12-13m	3		3	1		1				1		1														10
F	east	13-14m	12		5							11			5											2		35
F	east	14-15m	4	2	9	2						2		1														20
F	east	15-16m	7	4	11			1				16			1													40
F	east	16-17m	31	1				2				1																35
F	northeast	0-1m					9								1													10
F	northeast	1-2m		1			8		5	2				1	2												1	20
F	northeast	2-3m		1			1	2		2				2	4						2				1			15
F	northeast	3-4m		6	1	1	6	1							5													20
F	northeast	4-5m		3		7	4					1		1	2			2										20
F	northeast	5-6m		3			8								5										2		2	20
F	northeast	6-7m		2		6	7	1	1						4				2			1			1			25
F	northeast	7-8m		1	3	2	1	1	1			8			2							1						20
F	northeast	8-9m			3	4	1	2				3										2						15
F	northeast	9-10m			11	3		5						2								3					1	25
F	northeast	10-11m			6	2		6						1				3									2	20
F	northeast	11-12m	4	4	4			10				2		1														25
F	northeast	12-13m	8	6	7	2						2		1	2											1	1	30
F	northeast	13-14m	19	11	5			2				12					1											50
F	northeast	14-15m	27		3	2						1			2													35
F	northwest	0-1m					10																					10
F	northwest	1-2m		6			6		3																			15
F	northwest	2-3m		8			2		4																		1	15
F	northwest	3-4m		3			4		7																		1	15
F	northwest	4-5m		4	1	2	5	5	1									6									1	25
F	northwest	5-6m		8		2		5																				15
F	northwest	6-7m		7		2		3							3													15
F	northwest	7-8m	1	6		5		5							2			5									1	25
F	northwest	8-9m		3		9	1	2				3	3		1		1	1								1		25
F	northwest	9-10m			11			1				1														1	1	15
F	northwest	10-11m		2	1	1	1	3				2		5														15
F	northwest	11-12m	1		4	2						4		1	1											2		15
F	northwest	12-13m			2	2						13	2														1	20
F	northwest	13-14m				7	1	3				2														2		15
F	northwest	14-15m	4	1		7	2	5						2	2										2			25
F	northwest	15-16m	11	2	1	4									1											1		20
F	west	0-1m					3							1													1	5
F	west	1-2m		2			7		1						4										1			15
F	west	2-3m				2	2	2	2						5										2			15
F	west	3-4m		3		2	5	2	1					4	1											1	1	20
F	west	4-5m		2	6	2		2				3		7	3													25
F	west	5-6m	1		13		1	5																				20
F	west	6-7m		1	1	6	1	1							2										3			15
F	west	7-8m	2	2	2	1		2				10															1	20
F	west	8-9m			4		1	1				9																15
F	west	9-10m	1		8		1					5																15
F	west	10-11m			7							7										1						15
F	west	11-12m			9		2	2	1			1																15
F	west	12-13m			14		1					3														2		20
F	west	13-14m			11							9																20
F	west	14-15m	2		10		2	1				5																20
F	west	15-16m			13	1						6																20
F	west	16-17m	16	1	2	6		1				1			2												1	30
F	west	17-18m	43		3	2									1					1								50
G	north	0-1m			26		1					37															1	65
G	north	1-2m			1							14																15
G	north	2-3m	6	4	12							3																25
G	east	0-1m		1			11					56		7														75
G	east	1-2m			7							32															1	40
G	east	2-3m	6		8	1						10																25
G	south	0-1m		2	5	1	12																					20
G	south	1-2m	1		11							38																50
G	south	2-3m	13	1	1																							15
G	west	0-1m			34	2	5					19																60
G	west	1-2m			6							14																20
G	west	2-3m	20		1	1						3																25
H	north	0-1m			10		8					32																50
H	north	1-2m										20																20
H	north	2-3m	5	5	5																							15
H	east	0-1m																										0
H	east	1-2m	9	30	18	6						37			5													105
H	east	2-3m	30	14	1																							45
H	south	0-1m		4	21	2	9					4																40
H	south	1-2m	20									25																45
H	south	2-3m	22	1	2																							25
H	west	0-1m			6							9																15
H	west	1-2m			2							33																35
H	west	2-3m	17		2							1																20
I	north	0-1m			10	3	7																					20
I	north	1-2m			4		1					45																50
I	north	2-3m			19		2					13															1	35
I	north	3-4m			20																							20
I	north	4-5m	15		5																							20
I	east	0-1m		1	43		5					36																85
I	east	1-2m			6							44																50
I	east	2-3m			11							9																20
I	east	3-4m	14		6																							20
I	south	0-1m		5	8		10								2													25
I	south	1-2m		2	7	9	1					23		6	2		1										4	55
I	south	2-3m			10							15																25
I	south	3-4m	4		7							9																20
I	south	4-5m	25																									25
I	west	0-1m		4	8	2	17					7															2	40
I	west	1-2m			2							23																25
I	west	2-3m			22							38																60
I	west	3-4m			8							12																20
I	west	4-5m	11	34			1					2		3	2											1	1	55
I	west	5-6m	10																									10
J	south	0-1m																										0
J	south	1-2m										5	20															25
J	south	2-3m		1								17	27															45
J	south	3-4m				4	1					1	44															50
J	south	4-5m			1	2	1					7	9															20
J	south	5-6m				11	1					8	13														2	35
J	south	6-7m				1	1					3	5															10
J	south	7-8m			2	2	5					21																30
J	south	8-9m				1	2					16	1															20
J	south	9-10m			7	1	1					12	1	1													2	25
J	south	10-11m			6							14																20
J	south	11-12m			7		2					16																25
J	south	12-13m			1		1					11		2														15
J	south	13-14m			3		4						2														1	10
J	south	14-15m		1	7		2					4														1		15
J	south	15-16m			2		2					5														1		10
J	south	16-17m		1	6	2	4					2	2													1	2	20
J	south	17-18m			1		2					4	2														1	10
J	south	18-19m		2	1	2	4					2	2	1				1										15
J	south	19-20m		2	1	4						2	5	3	1			2										20
J	south	20-21m		1	20	2	8					6	1	1													1	40
J	south	21-22m			13		1					6																20
J	south	22-23m		1	29	1	5					18		5													1	60
J	south	23-24m			6	1	7							3				1									2	20
J	south	24-25m			4	7	13																			1		25
J	south	25-26m	4	2	5	4	14																				1	30
J	south	26-27m	14	7	4	5	7										5								3			45
K	north	0-1m		2	1		7					11		13													1	35
K	north	1-2m		1		7	11								1													20
K	north	2-3m				6	1					23		2													3	35
K	north	3-4m										14															1	15
K	north	4-5m			4							16																20
K	north	5-6m			6		1					11															2	20
K	north	6-7m			1							14																15
K	north	7-8m			2							15		1													2	20
K	north	8-9m			11							8					1											20
K	north	9-10m			14							5		1														20
K	north	10-11m			8		2					3															2	15
K	north	11-12m			10		2					3																15
K	north	12-13m			12		1					1		1														15
K	north	13-14m			17	9	2					1		1														30
K	north	14-15m			7	4								4														15
K	north	15-16m			19	4	1																				1	25
K	north	16-17m			6	3	5					3		2													1	20
K	north	17-18m			6	4	2					1						1				1						15
K	north	18-19m			1	7	15							1	1													25
K	north	19-20m			4	2	12					1															1	20
K	north	20-21m		1		2	16																				1	20
K	north	21-22m				2	23							1													4	30
K	north	22-23m		1	4	2	20										1									1	1	30
K	north	23-24m				5	9																				1	15
K	north	24-25m				1	4																					5
K	north	25-26m				1	9																					10
K	north	26-27m				3	12																					15
K	north	27-28m		3	1	3	23																					30
K	north	28-29m		7		2	6																					15
K	north	29-30m		7		3	13																				2	25
K	east	0-1m		2	1		31					7		2													2	45
K	east	1-2m			9		13					12															1	35
K	east	2-3m										18															2	20
K	east	3-4m			1		1					26		1													1	30
K	east	4-5m			2		1					17																20
K	east	5-6m			6		6					7															1	20
K	east	6-7m			6							18															1	25
K	east	7-8m			2							22															1	25
K	east	8-9m			2	1						7		4													1	15
K	east	9-10m			5		2					19		4														30
K	east	10-11m			6	2	4					1		2														15
K	east	11-12m			22	1	9							3														35
K	east	12-13m			5	2	13																					20
K	south	0-1m		3	1	2	18					16																40
K	south	1-2m			12		3					55																70
K	south	2-3m			8							61		1														70
K	south	3-4m			4							16																20
K	south	4-5m			12		1					7																20
K	south	5-6m			5							10																15
K	south	6-7m			8		4					13																25
K	south	7-8m			4							10														1		15
K	south	8-9m			2							17															1	20
K	south	9-10m			2							13																15
K	south	10-11m			10		5					9	1															25
K	south	11-12m			3		15					1		1														20
K	south	12-13m					1					17		1													1	20
K	south	13-14m			4		12					17	1	1														35
K	south	14-15m			7	2	35					31		2	1		1						1					80
K	south	15-16m			2		12					6			1							4						25
K	south	16-17m		3	3	15	15					12		1	1				21				1				3	75
K	south	17-18m		4	9	13	6								2												1	35
K	south	18-19m		11	9	8	2																					30
K	south	19-20m		10	7	13	23																				2	55
K	south	20-21m		11	8	5	15																				1	40
K	south	21-22m		13	4	3	4																				1	25
K	south	22-23m			1	3	16																					20
K	south	23-24m		5	1	7	49																				3	65
K	south	24-25m		2	1	15	30																				2	50
K	south	25-26m				5	34																				1	40
K	south	26-27m	1	10	2		20														1						1	35
K	south	27-28m	7	9		3	5																				1	25
K	south	28-29m	2	3																								5
K	west	0-1m																										0
K	west	1-2m			3		40					49															3	95
K	west	2-3m			1							23	1															25
K	west	3-4m			2							17															1	20
K	west	4-5m			5							52															3	60
K	west	5-6m			2							56															2	60
K	west	6-7m			2		3					35																40
L	north	0-1m		1	1	1	22																					25
L	north	1-2m		3	3	10	4								4											1		25
L	north	2-3m				7		3						3					2									15
L	north	3-4m				5	1					3		5											1			15
L	north	4-5m		4	2	8	1		1					3	1													20
L	north	5-6m			4	5						5			1													15
L	north	6-7m			4	9	5					1															1	20
L	north	7-8m			7	3	1					2														1	1	15
L	north	8-9m			8	2						10																20
L	north	9-10m			6	1						16	1	1														25
L	north	10-11m			16	3																				1		20
L	north	11-12m			7	5		1				1		1														15
L	north	12-13m			13	6																					1	20
L	north	13-14m		2	16	15						1			1													35
L	north	14-15m			21		1	3																				25
L	north	15-16m	14		11																							25
L	north	16-17m	5																									5
L	east	0-1m					2					1	6	1														10
L	east	1-2m		1		1	2						11															15
L	east	2-3m		5		5	6							5				4										25
L	east	3-4m		1			4							5														10
L	east	4-5m		1		7	3							6	1							1				1		20
L	east	5-6m		2			1					2		1				8									1	15
L	east	6-7m			2	3						1		3	4			1							6			20
L	east	7-8m				6	3					1		1	3						1				1	4		20
L	east	8-9m		2	3	1						8		4	3			4										25
L	east	9-10m			12			1				6	1															20
L	east	10-11m			12		1	1				1																15
L	east	11-12m			14		5																				1	20
L	east	12-13m	2		7	6	2	1				1		1														20
L	east	13-14m		2	12			5																		1		20
L	east	14-15m	1	1	10	7												1										20
L	east	15-16m	18															2										20
L	south	0-1m				1	6							8														15
L	south	1-2m			4		4					3		3													1	15
L	south	2-3m			13		9					3																25
L	south	3-4m			7		1					7																15
L	south	4-5m			10	2	1					7																20
L	south	5-6m			12		3					7																22
L	south	6-7m			18		1					6																25
L	south	7-8m			7		4					7	2															20
L	south	8-9m			21			1				18																40
L	south	9-10m			4							11																15
L	south	10-11m										10																10
L	south	11-12m			3							16															1	20
L	south	12-13m	1		1	2						10															1	15
L	south	13-14m	6	2	2	4	2	1						2				1										20
L	south	14-15m	5	5		3		1						1														15
L	west	0-1m				1	7					5		1													1	15
L	west	1-2m		4		5	2					2		4	5										2	1		25
L	west	2-3m				1						31		1													2	35
L	west	3-4m										15																15
L	west	4-5m			4							16																20
L	west	5-6m			8							12																20
L	west	6-7m		1	8							11																20
L	west	7-8m			2							18																20
L	west	8-9m			7		2					6																15
L	west	9-10m			9							5															1	15
L	west	10-11m			7							8																15
L	west	11-12m			4							10															1	15
L	west	12-13m			12	1	1																				1	15
L	west	13-14m			17			2					1															20
L	west	14-15m	2	2	13			1						1	1													20
L	west	15-16m	47	7	5	1																						60
L	west	16-17m	15	4		5									1													25
M	north	0-1m																										0
M	north	1-2m																										0
M	north	2-3m																										0
M	north	3-4m																										0
M	north	4-5m				7						1	42															50
M	north	5-6m			1	2						18	12														2	35
M	north	6-7m				4	3					18	5															30
M	north	7-8m					2					8	15															25
M	north	8-9m			3		3					18															1	25
M	north	9-10m			1							18	1															20
M	north	10-11m				2						5	4	1														12
M	north	11-12m			3	1						15		1														20
M	north	12-13m			3							12																15
M	north	13-14m			2							8																10
M	north	14-15m			2							9	1	2													1	15
M	north	15-16m			10		3					12																25
M	north	16-17m			7		3					4	1															15
M	north	17-18m			1		4					8														2		15
M	north	18-19m					2					17	1															20
M	north	19-20m			1		3					12	2	2														20
M	north	20-21m			10	3	27					12	1				1										1	55
M	east	0-1m																										0
M	east	1-2m																										0
M	east	2-3m			3	18						11	37														1	70
M	east	3-4m			4	3	3					9	16															35
M	east	4-5m				4	3					2	10	1														20
M	east	5-6m			3	1						7	7	2														20
M	east	6-7m			2	3	3					5	4	2												1		20
M	east	7-8m		1	4		1					8	8	1													2	25
M	east	8-9m			3		2					7	3															15
M	east	9-10m			11		2					1															1	15
M	east	10-11m			11		2					2																15
M	east	11-12m			11		4					4				1												20
M	east	12-13m			9		4					5															2	20
M	east	13-14m			5							15																20
M	east	14-15m			3		1					6																10
M	east	15-16m			7		1					4		3														15
M	east	16-17m		1	4	1	6					5	3															20
M	east	17-18m			10	1	18					3	3															35
M	east	18-19m			3		11					6	4														1	25
M	east	19-20m		1	2	2	20					1	8														1	35
M	south	0-1m																										0
M	south	1-2m																										0
M	south	2-3m																										0
M	south	3-4m																										0
M	south	4-5m			5	19						47	57														2	130
M	south	5-6m			3		1					11	14														1	30
M	south	6-7m				4						18	3															25
M	south	7-8m			2	3	2					1	12															20
M	south	8-9m			1	1	1					22																25
M	south	9-10m			4		4					12																20
M	south	10-11m			4	1	6					7	2															20
M	south	11-12m			1	6						6	12															25
M	south	12-13m			3	3	1					17		1														25
M	south	13-14m			1	1	1					15	1	1														20
M	south	14-15m			6		4					7		2													1	20
M	south	15-16m			1	3	1					15		5														25
M	south	16-1m7			3	2	13					1															1	20
M	south	17-18m			3	1	31					2	1	2														40
M	south	18-19m		2		2	35					1																40
M	west	0-1m																										0
M	west	1-2m																										0
M	west	2-3m			8	4						25	7														1	45
M	west	3-4m			6	10						13	6															35
M	west	4-5m			7	6	8					19	20															60
M	west	5-6m			1	7						9	8															25
M	west	6-7m			2	13	3					4	8															30
M	west	7-8m			2							22															1	25
M	west	8-9m				2	1					10	6														1	20
M	west	9-10m			1							19																20
M	west	10-11m										13															2	15
M	west	11-12m			4							10		1														15
M	west	12-13m		1	9		1					9																20
M	west	13-14m			6	4						7	2	1														20
M	west	14-15m			6		1					7															1	15
M	west	15-16m			5		3					2	4														1	15
M	west	16-17m			6		7					6	1															20
M	west	17-18m			13	2	5																					20
M	west	18-19m			10		4					6	3	1													1	25
M	west	19-20m			10		2					2		6														20
M	west	20-21m		1	7	3	3					2	6	3														25
M	west	21-22m			22	2	6					7	15	2													1	55
N	north	0-1m		1			4				1		3	1														10
N	north	1-2m		1			8					2		2								1				1		15
N	north	2-3m		5		1								2	5			1							1			15
N	north	3-4m		11	22			1	1			55		5														95
N	north	4-5m			6		1					28																35
N	north	5-6m			3							17																20
N	north	6-7m			27		3	1				43															1	75
N	north	7-8m			4							1																5
N	east	0-1m		1		1	7	3							2												1	15
N	east	1-2m				3	1	1						1	9													15
N	east	2-3m		3		1	1					10		5	1	1									3			25
N	east	3-4m			1							18														1		20
N	east	4-5m										10																10
N	east	5-6m			1							14																15
N	east	6-7m			3							7																10
N	east	7-8m			1							9																10
N	east	8-9m			5			1				4																10
N	east	9-10m	1	1	6	1						3		3														15
N	east	10-11m	1	5	2	1	2	1							2			1										15
N	east	11-12m	3	3	1	2	1					1			3			1			1	3				1		20
N	east	12-13m		2	4	4	3					1						1										15
N	east	13-14m			2		7	2				2		5													2	20
N	east	14-15m			6		5	2				6														1		20
N	east	15-16m	6	1		1						2		3				6							1			20
N	east	16-17m	3	1	10	1	4	3														3						25
N	east	17-18m	18	1	1																							20
N	east	18-19m	10																									10
N	south	0-1m				1	5					2	1														1	10
N	south	1-2m		2			7					1																10
N	south	2-3m		3	3	3	1					10	3	1	1													25
N	south	3-4m										15																15
N	south	4-5m										19															1	20
N	south	5-6m			2	1		1				11																15
N	south	6-7m		2	5			2				3		2			1											15
N	south	7-8m		3	1			2						1	7			1										15
N	south	8-9m		3		2	2		1			1			1							4			1			15
N	south	9-10m			4	2	2					2		2	1										2			15
N	south	10-11m	1	6	1			1							4		1									1		15
N	south	11-12m	1	3	4	6	2					1		2	1													20
N	south	12-13m	1	4	1	4	1					1			2											1		15
N	south	13-14m	1	8		6		1						1	2						1							20
N	south	14-15m	8		4	2						2		1	6										2			25
N	west	0-1m		3			7		1			2		1													1	15
N	west	1-2m					3								2													5
N	west	2-3m		1	1		4					3			1													10
N	west	3-4m			3							16	1															20
N	west	4-5m			3			1				16																20
N	west	5-6m			11		1					42			1													55
N	west	6-7m			11		1					67			1													80
O	north	0-1m			3		15					33	17														2	70
O	north	1-2m			1							70	9															80
O	north	2-3m			1		1					22															1	25
O	north	3-4m			2							26		2														30
O	north	4-5m			1	1	2	1				29		6														40
O	north	5-6m			4		8	1				40															2	55
O	north	6-7m			29		22	2				18															4	75
O	north	7-8m		4	50	10	31	23				10		3	3							5				4	2	145
O	north	8-9m		8	3	66	38								5		1	3				9					2	135
O	north	9-10m			1	11	12																				1	25
O	north	10-11m		6	42	30	6																				1	85
O	north	11-12m		23	36	20	1																					80
O	north	12-13m		15	44	3																					3	65
O	north	13-14m		30	27	7																					1	65
O	north	14-15m		24	3	8																						35
O	east	0-1m		1			16					18	13	2														50
O	east	1-2m			3		3					31	4														4	45
O	east	2-3m			1							45	19															65
O	east	3-4m										20																20
O	east	4-5m			2		1					25															2	30
O	east	5-6m			3							13		2													2	20
O	east	6-7m		3	6		3	5				14					1										3	35
O	east	7-8m		1	7	1	9	8						1													3	30
O	east	8-9m			11		14	8																			2	35
O	east	9-10m			15	1	20																				4	40
O	east	10-11m			7	7	11																				5	30
O	east	11-12m		7	18	5	14																				1	45
O	east	12-13m		4	27	2																					2	35
O	east	13-14m		46	32	9																					3	90
O	east	14-15m		58	7	4																					1	70
O	east (repeat)	0-1m					8					13	8	1														30
O	east (repeat)	1-2m			3		4					17	6															30
O	east (repeat)	2-3m			1							30	9															40
O	east (repeat)	3-4m			2							13																15
O	east (repeat)	4-5m			4							26																30
O	east (repeat)	5-6m						1				10		2				1								1		15
O	east (repeat)	6-7m			6		3	4				12																25
O	east (repeat)	7-8m			6		7	10						1			1										1	26
O	east (repeat)	8-9m			12		10	3																				25
O	east (repeat)	9-10m			12	2	16																					30
O	east (repeat)	10-11m			5	4	16																					25
O	east (repeat)	11-12m		4	7	2	11																				1	25
O	east (repeat)	12-13m			22	3																						25
O	east (repeat)	13-14m		45	30																							75
O	east (repeat)	14-15m		42	7	6																						55
O	south	0-1m											5															5
O	south	1-2m			2		2					37	54															95
O	south	2-3m		2	2		1					36		6													3	50
O	south	3-4m			10		3					41		1														55
O	south	4-5m			11		1					150															3	165
O	south	5-6m			18		3					89																110
O	south	6-7m		6	122	6	51	58				49		7	5		3	4			1	1				3	9	325
O	south	7-8m		12	78	20	40	10							3					1		2					4	170
O	south	8-9m			26	1	27	3							2												1	60
O	south	9-10m			8	5	27																					40
O	south	10-11m			8	1	11																					20
O	south	11-12m		2	13	7	2																				1	25
O	south	12-13m		18	7	4																					1	30
O	south	13-14m		7	17	10																					1	35
O	south	14-15m		78	33	14																					5	130
O	west	0-1m		3			12																					15
O	west	1-2m		31			19							3	6	1		1							1	1	2	65
O	west	2-3m		14	32		25					34		16	6			1								4	3	135
O	west	3-4m			7							21															2	30
O	west	4-5m			13		2					33															2	50
O	west	5-6m			5							15																20
O	west	6-7m			14		4	1				23		2													6	50
O	west	7-8m			14	5	18	4				1		2													6	50
O	west	8-9m			16	1	17	2																			4	40
O	west	9-10m			15		14	2							1												3	35
O	west	10-11m			1	5	12																				2	20
O	west	11-12m		4	13	2	6																					25
O	west	12-13m		31	50	43																					6	130
O	west	13-14m		44	48	13																					5	110
O	west	14-15m		44	8	16																					2	70

## Sheet: metadata
This file contains benthic substrate point count data for each 1m depth interval along video transects collected at 15 sites (coordinates below) in the Easter Group of the Houtman Abrolhos Islands, April and October 1996.
Four transects were surveyed at each site (except for the single transect at J). Transects were oriented to, or as close as possible to, the cardinal directions.
Points were counted on sequential non-overlapping frames of approximately 50 x 30 cm and analysed at 5 fixed points per frame.
Categories include: sand, r/rk = rubble and rock, Acb(d) = dead branching Acropora, do = dead other coral, mac = macroalgae, Alc = Alcyonacea, spo = sponge, asc = ascidian, zo = zoanthid, Acb = branching Acropora, Act = tabular Acropora, Mo = Montipora, Fav = Faviidae, Poc = Pocilloporidae, Por = Poritidae, Pect = Pectiniidae, Ag = Agariciidae, Oc = Oculinidae, Mus = Mussidae, Mer = Merulinidae, …
Contact: David Blakeway, fathom5marineresearch@gmail.com
site	lat	long
A	28°41.200’S	113°48.645’E
B	28°41.185’S	113°48.715’E
C	28°41.140’S	113°48.705’E
D	28°41.084’S	113°48.715’E
E	28°40.920’S	113°48.460’E
F	28°40.735’S	113°48.380’E
G	28°40.565’S	113°48.380’E
H	28°40.565’S	113°48.320’E
I	28°40.570’S	113°48.265’E
J	28°40.090’S	113°49.840’E
K	28°41.430’S	113°49.390’E
L	28°40.526’S	113°47.926’E
M	28°40.504’S	113°47.421’E
N	28°40.636’S	113°48.630’E
O	28°42.060’S	113°47.815’E
